# Supplementary material for: Novel β-Hairpin Peptide from Marine Polychaeta with a High Efficacy against Gram-Negative Pathogens
Source: Mar Drugs. 2022 Aug 13;20(8):517. doi: 10.3390/md20080517 (PMC9410094; doi:10.3390/md20080517)
Supplement: Supplementary file 1 [file marinedrugs-20-00517-s001.zip]

Archive with 1 entries (1 files):
- marinedrugs-1869413-supplementary.pdf
